# Supplementary material for: Social behavioral analysis of the influence of residential area and grade on pupils’ myopia rate: a cross-sectional survey in Nanjing, China
Source: Front Med (Lausanne). 2025 Mar 19;12:1565313. doi: 10.3389/fmed.2025.1565313 (PMC11961650; doi:10.3389/fmed.2025.1565313)
Supplement: Supplementary file 1 [file Data_Sheet_1.xlsx]

## Sheet: Questionnaire
Vision Health Questionnaire for Elementary School Students
Questionnaire	Features	Questions and options	Score description
Genetics
Whether at least one parent has high myopia	Genetic factor	1.1 What is the degree of parental myopia? A. Both parents under 600 degrees B. One parent over 600 degrees C. Both parents over 600 degrees D. No myopia	1:BC | 0:A
Habits
Eye discomfort with a sore, dry or aching sensation	Visual fatigue	2.1 Does your child experience eye discomfort such as soreness, dryness, or aching sensation during study? A. None B. Occasionally C. Often D. Always	1:BCD | 0:A
Whether 经常 rub your eyes vigorously when you feel eyestrain	Eye-rubbing behavior	2.2 Does your child vigorously rub their eyes when experiencing eye fatigue? A. Never B. Occasionally C. Often D. Always	1:CD | 0:AB
Whether the bedtime is after 10 o'clock	Sleeping Behavior	2.3 What time does your child go to bed? A. Before 9 PM B. 9-10 PM C. 10-11 PM D. After 11 PM	1:CD | 0:AB
Whether the duration of homework is more than 1 hour	Learning burden	2.4 How long does your child spend on homework after school? A. Within 30 minutes B. 30 minutes-1 hour C. 1-2 hours D. Over 2 hours	1:CD | 0:AB
Outdoor Activities
Whether the recess activities are primarily indoors	Location of recess activities	3.1 Does your child participate in outdoor activities during recess? A. Yes B. No	1:A | 0:B
Whether the main activities after school are indoors	Location of after-school programs	3.2 What are your child's main after-school activities? A. Academic interest classes B. Arts and sports interest classes C. Indoor entertainment D. Outdoor play	1:ABC | 0:D
Whether the daily average outdoor activity duration is less than 1 hour	Time of outdoor activities	3.3 How long does your child spend on outdoor activities after school on average daily? A. Within 30 minutes B. 30 minutes-1 hour C. 1-2 hours D. Over 2 hours	1:AB | 0:CD
Electronic Device Use
Whether the age of starting to use electronic products is before six years old	Contact age	4.1 At what age did your child start using electronic products? A. 0-2 years B. 2-3 years C. 3-5 years D. 6 years and above	1:ABC | 0:D
Whether the daily average learning electronic screen is used for more than 1 hour	Study duration	4.2 How much time does your child spend daily on learning with electronic screens? A. 0-1 hour B. 1-2 hours C. 2-3 hours D. Over 3 hours	1:BCD | 0:A
Whether the daily average entertainment electronic screen is used for more than 1 hour	Entertainment duration	4.3 How much time does your child spend daily on entertainment with electronic screens? A. 0-1 hour B. 1-2 hours C. 2-3 hours D. Over 3 hours	1:BCD | 0:A
Whether the rest frequency when using electronic products is too low (unscientific frequency)	Rest strategy	4.4 How often does your child take breaks when using electronic products? A. Every 30 minutes B. Every 45 minutes C. Every hour D. Rarely/Never	1:DC | 0:AB
Whether the main type of electronic products used is mobile phone	Type of use (mobile phone)	4.5 What type of electronic product does your child mainly use?	1:A | 0:B
Whether the main type of electronic products used is tablet computer	Type of use (computer)	4.6 What type of electronic product does your child mainly use? A. Mobile phone B. Tablet computer	1:B | 0:A
Whether the use of electronic products is mainly for entertainment	Purposes of use	4.7 What is the primary purpose for your child using electronic products? A. Online classes B. Games C. Online video entertainment	1:BC | 0:A
Whether to rely more on electronic products	Dependency	4.8 How dependent is your child on electronic products? A. Not at all B. Not very C. Moderately D. Very E. Extremely	1:DE | 0:ABC
Parental Behavioral Intervention
Whether parents don't pay much attention to eye protection knowledge	Parental health awareness	5.1 How knowledgeable are you about eye health protection? A. Very knowledgeable B. Somewhat knowledgeable C. Barely knowledgeable	1:C | 0:AB
Whether parents ignore their children's eye health	Parental attention	5.3 Do you actively monitor your child's eye health? A. Yes B. No	1:B | 0:A
Whether the way of parent-child companionship is mainly to watch electronic products	Parent-child companionship	5.4 What type of activities do you primarily engage in with your child? A. Watching electronic products B. Reading books C. Playing in the park D. Sports activities E. Others	1:A | 0:BCDE
Whether parents take their children to places outside the hospital for vision-related examinations	Vision screening locations	5.5 Where do you usually take your child for vision-related examinations? A. Optical shop B. Hospital C. Other	1:B | 0:CD
Whether parents take their children for an eye exam for more than half a year.	Frequency of vision examinations	5.6 How often does your child have an eye exam? A. Monthly B. Every 3 months C. Every 6 months D. Yearly E. Never	1:DE | 0:ABC
